# Supplementary material for: Low‐Power Short‐Pulse‐Width Fractional Microneedle Radiofrequency Relieves LL37‐Induced Rosacea‐Like Skin Inflammation
Source: J Cosmet Dermatol. 2026 Feb 9;25(2):e70727. doi: 10.1111/jocd.70727 (PMC12887136; doi:10.1111/jocd.70727)
Supplement: Supplementary file 1 — Data S1: Supporting Information 1. [file JOCD-25-e70727-s001.xlsx]

## Sheet: Sheet1
gene name	FORWARD primers	REVERSE primers
TLR2	TCCCAGATGCTTCGTTGTTCCC	AGTGGTTGTCGCCTGCTTCC
IL-1β	CTCGCAGCAGCACATCAACAAG	CCACGGGAAAGACACAGGTAGC
IL-6	TTCTTGGGACTGATGCTGGTGAC	GTGGTATCCTCTGTGAAGTCTCCTC
TNF-α	ACGCTCTTCTGTCTACTGAACTTCG	TGGTTTGTGAGTGTGAGGGTCTG
TRPV1	AAGCCGCCTCCAGCCAAG	GCCAGCCCGCCTTCCTC
VIP	GAAGCCAGAAGCAAGCCTCAG	TCATCCAGCCTACTCACTACAGAAG
IFN-γ	TGGAGGAACTGGCAAAAGGATGG	ATGACGCTTATGTTGTTGCTGATGG
CCR6	GAAGCTGCTGGGTATGGGACTG	TCGGATTGCTCTGTGCCTCTTG
CCR5	TTTTCAAGGGTCAGTTCCGAC	GGAAGACCATCATGTTACCCAC
STAT1	TCACAGTGGTTCGAGCTTCAG	GCAAACGAGACATCATAGGCA
STAT3	CAATACCATTGACCTGCCGAT	GAGCGACTCAAACTGCCCT
IL17	TGGCGGCTACAGTGAAGGC	AGGGAGTTAAAGACTTTGAGGTTGAC
MMP-9	CTGGACAGCCAGACACTAAAG	CTCGCGGCAAGTCTTCAGAG
VEGF	TATTCAGCGGACTCACCAGC	AACCAACCTCCTCAAACCGT
CGRP	GAGCAGGAGGAAGAGCAGGAG	AGCCGATGGGTCACACAGG
SP	TGATCTAAATTATTGGTCCGACTGGTC	ACTGCTGAGGCTTGGGTCTTC
ACTIN	ACTGCCGCATCCTCTTCCTC	AACCGCTCGTTGCCAATAGTG
